# Supplementary material for: Validation of the Toronto recurrence inference using machine-learning for post-transplant hepatocellular carcinoma model
Source: Commun Med (Lond). 2025 Jul 9;5:284. doi: 10.1038/s43856-025-00994-5 (PMC12238485; doi:10.1038/s43856-025-00994-5)
Supplement: Supplementary file 3 — Supplemental Data 1 [file 43856_2025_994_MOESM3_ESM.xlsx]

## Sheet: Sheet1
Variables	Kaohsiung (n=662)	Niguarda & Sapienza & Brussels (n=898)	UCSF & UCLA (n=1284)	p-value
Male sex, n (%)	526 (79.5)	766 (85.3)	978 (76.2)	<0.001
Age (years), median (IQR)	55.0 (51.0-60.0)	60.0 (55.0-64.0)	61.0 (56.0-65.0)	<0.001
BMI (kg/m2), median (IQR)	25.1 (22.9-27.5)	26.1 (23.7-28.6)	27.2 (24.6-31.2)	<0.001
Etiology, n (%)				<0.001
HBV	414 (63.5)	122 (13.6)	242 (18.9)
HCV	190 (29.1)	421 (46.9)	778 (60.6)
ALD	44 (6.7)	256 (28.5)	112 (8.7)
MAFLD	0 (0.0)	48 (5.3)	101 (7.9)
Other	4 (0.6)	51 (5.7)	50 (3.9)
AFP level at listing (ng/mL), median (IQR)	11 (5-32)	8 (4-23)	11 (5-40)	<0.001
Tumor size at listing (cm), median (IQR)	2.10 [1.50, 3.00]	2.10 [1.50, 3.00]	2.80 [2.20, 3.70]	<0.001
Tumor number at listing, median (IQR); mean (SD)	1 (1-2); 1.7 (1.2)	1 (1-2); 1.7 (1.3)	1 (1-2); 1.4 (0.8)	<0.001
Within Milan criteria at listing (%)	578 (87.3)	663 (82.3)	1056 (82.5)	0.012
Bridging therapy (yes), n (%)	319 (48.2)	713 (79.4)	1193 (92.9)	<0.001
Number of bridging therapies, n (%)				<0.001
0	343 (51.8)	185 (20.6)	91 (7.1)
1	202 (30.5)	256 (28.5)	481 (37.5)
2	73 (11.0)	216 (24.1)	443 (34.5)
3	25 (3.8)	122 (13.6)	155 (12.1)
4	4 (0.6)	62 (6.9)	52 (4.0)
≥5	15 (2.3)	57 (6.3)	62 (4.8)
MELD score before LT, median (IQR)	9 (7-12)	11 (8-14)	11 (8-15)	<0.001
AFP level before LT (ng/mL), median (IQR)	8 (4-21)	7 (4-22)	8 (4-30)	0.105
Tumor size before LT (cm), median (IQR)	2.0 (1.1-3.0)	1.6 (0.0-3.0)	1.6 (0.0-3.0)	<0.001
Tumor number before LT, median (IQR)	1 (1-2); 1.3 (1.4)	1 (0-2); 1.6 (1.1)	1 (1-2); 1.6 (0.9)	<0.001
Within Milan criteria before LT (%)	620 (93.7)	774 (86.2)	541 (97.0)	<0.001
Living donor liver graft, n (%)	636 (96.1)	49 (5.5)	0 (0.0)	<0.001
Tumor size on pathology (cm), median (IQR)	2.3 (1.5-3.5)	1.7 (0.8-2.7)	1.9 (1.0-3.0)	<0.001
Tumor number on pathology, median (IQR)	1 (1-2); 2.4 (3.6)	1 (1-3); 2.1 (1.9)	2 (1-4); 2.4 (2.7)	0.001
Within Milan criteria on pathology, n (%)	511 (77.2)	648 (74.2)	309 (56.8)	<0.001
Tumor differentiation, n (%)				<0.001
Poor	159 (17.7)	7 (1.1)	135 (10.5)
Moderate	458 (51.0)	416 (62.8)	557 (43.4)
Well	142 (15.8)	81 (12.2)	211 (16.4)
Necrosis	76 (8.5)	0 (0.0)	261 (20.3)
Not assessed	63 (7.0)	158 (23.9)	120 (9.3)
Microvascular invasion, n (%)	156 (31.0)	216 (24.1)	153 (11.9)	<0.001
Abbreviations: AFP, Alpha-fetoprotein; ALD, Alcohol-associated Liver Disease; BMI, Body Mass Index; HBV, Hepatitis B Virus; HCV, Hepatitis C Virus; IQR, Interquartile Range; LT, Liver Transplantation; MAFLD, Metabolic Dysfunction-Associated Fatty Liver Disease; MELD, Model for End-Stage Liver Disease; SD. Standard Deviation.
